# Supplementary material for: The swine market movement and structure in Mexico: Implications for animal welfare and environmental impact
Source: PLoS One. 2025 Jul 9;20(7):e0327469. doi: 10.1371/journal.pone.0327469 (PMC12240314; doi:10.1371/journal.pone.0327469)
Supplement: S1 Data — (XLSX) [file pone.0327469.s001.xlsx]

## Sheet: Hoja1
Pig movements in Mexico by origin and purpose, 2017 – 2021
State	Fattening	Fairs	Slaughter	Breeding
AGU	13418	0	1251782	6126
CAM	979	0	360095	714
CHH	0	0	438	11939
CHP	309807	362	2863607	15198
COA	0	0	280103	0
GUA	1624323	2737	8769332	103960
HID	24963	0	549949	2992
JAL	1424766	322	35950136	34877
MEX	39542	190	74792	8112
MIC	409649	1086	4496993	1335
MOR	105848	0	242427	1941
NAY	113827	0	176411	76453
NLE	3445	0	347381	2815
OAX	376921	0	23882	65
PUE	1469139	545	30843317	9402
QUE	288573	20	2431108	932
SIN	514833	0	1987237	15815
SLP	1827074	0	680134	2406
SON	9460850	358	19576916	240942
TAB	15151	8	22122	457
TAM	803	0	507161	0
TLA	2826	0	282731	49594
VER	1002890	384	22116724	2687
YUC	369828	226	11621994	2666
ZAC	690561	250	64126	264023
Source: SENASICA
Aguascalientes(AGU), Campeche (CAM), Chiapas (CHP), Chihuahua (CHH), Coahuila (COA), Guanajuato (GUA),Hidalgo (HID), Jalisco (JAL), Michoacán (MIC), Morelos (MOR), Nayarit (NAY), Nuevo León (NLE), Oaxaca (OAX), Puebla (PUE), Querétaro (QUE), San Luis Potosí (SLP), Sinaloa (SIN), Sonora (SON), Tabasco (TAB), Tamaulipas (TAM), Tlaxcala (TLA), Veracruz (VER), Yucatán (YUC), Zacatecas (ZAC).
Pigs received in Mexico by destination and purpose, 2017 – 2021
State	Fattening	Fairs	Slaughter	Breeding
AGU	1142207	109	781490	14392
BCN	0	0	2770	296
BCS	0	1	1044	88
CAM	294710		524912	1058
CDM	2366	317	204961	302
CHH	388	15	27594	17917
CHP	132871	38	2438322	53233
COA	318	13	226247	371
COL	1170	16	318125	8353
DUR	1628	1	196416	1498
GRO	12570	0	1890297	1897
GUA	2405008	831	16074778	97357
HID	402584	210	2419736	9168
JAL	2850780	1250	12031732	390744
MEX	260776	171	48355206	11961
MIC	718438	1820	1689677	15469
MOR	140309	20	1626201	3845
NAY	1171	0	234385	5944
NLE	6276	0	268735	1948
OAX	9699	0	1762937	2778
PUE	686982	146	15886512	67756
QUE	31884	28	1335623	23544
ROO	12187	34	764627	1700
SIN	4222880	1	1016437	5583
SLP	7440	19	537716	35668
SON	5388139	210	20104427	62586
TAB	236941	345	1484446	3686
TAM	987	0	75876	388
TLA	21824	28	225171	4658
VER	1081454	669	2981038	6860
YUC	10330	196	9825149	2724
ZAC	5699	0	208311	1679
Source: SENASICA
Aguascalientes(AGU), Baja California Norte (BCN), Baja California Sur (BCS), Campeche (CAM), Chiapas (CHP), Chihuahua (CHH), Ciudad de México (CMX), Coahuila (COA), Colima (COL), Durango (DUR), Estado de México (MEX), Guanajuato (GUA), Guerrero (GRO), Hidalgo (HID), Jalisco (JAL), Michoacán (MIC), Morelos (MOR), Nayarit (NAY), Nuevo León (NLE), Oaxaca (OAX), Puebla (PUE), Querétaro (QUE), Quintan…
